# Supplementary material for: Automating incidence and prevalence analysis in open cohorts
Source: BMC Med Res Methodol. 2024 Jul 4;24:144. doi: 10.1186/s12874-024-02266-7 (PMC11223317; doi:10.1186/s12874-024-02266-7)
Supplement: Supplementary file 2 — Supplementary Material 2: S2. Ectopic Pregnancy Prevalent Phenome. SNOMED-CT codes used to identify ectopic pregnancy history. [file 12874_2024_2266_MOESM2_ESM.xlsx]

## Sheet: 12874_2024_2266_MOESM2_ESM
READ_CODE	SNOMED_CT_CODE	DESCRIPTION
L032.00	9899009	Ovarian pregnancy
L03y000	79290002	Cervical pregnancy
L031.00	79586000	Tubal pregnancy
L03y100	87605005	Cornual pregnancy
7E13100	176928008	Excision of ectopic ovarian pregnancy
L031200	609525000	Tubal abortion
L03y600	198626009	Mesenteric pregnancy
7E19000	271415006	Removal of products of conception from fallopian tube
584E.00	370382007	Antenatal ultrasound confirms ectopic pregnancy
7E19011	387615001	Removal of ectopic pregnancy from fallopian tube
7E19012	387616000	Fimbrial extraction of tubal pregnancy
7E13398	176929000	Ruptured tubal preg.removal op
7E13399	176929000	Tubal preg. removal op.
L03y.00	34801009	Other ectopic pregnancy
L03yz00	34801009	Other ectopic pregnancy NOS
L03z.00	34801009	Ectopic pregnancy NOS
Lyu0000	34801009	[X]Other ectopic pregnancy
L031100	198620003	Gravid fallopian tube rupture
	609525000	Miscarriage of tubal ectopic pregnancy
	31601007	Simultaneous intrauterine AND extrauterine pregnancies
	31601007	Heterotopic pregnancy
	198620003	Ruptured tubal pregnancy
	79586000	Fallopian pregnancy
	161763005	History of ectopic pregnancy
	34801009	EP - Ectopic pregnancy
L511.00	173300003	Maternal care for viable fetus in abdominal pregnancy
L03y800	69532007	Mesometric pregnancy
L030000	198617006	Delivery of viable fetus in abdominal pregnancy
7E13300	176929000	Excision of ruptured ectopic tubal pregnancy
1544	161763005	H/O: ectopic pregnancy
L031z00	79586000	Tubal pregnancy NOS
L03y300	31601007	Combined or heterotopic pregnancy
	31601007	Combined heterotopic pregnancy
7E13199	176928008	Ovarian preg. removal op.
	9.06511E+14	[RFC] Ectopic pregnancy
L031000	79586000	Fallopian tube pregnancy
L03y200	198624007	Membranous pregnancy
L03..00	34801009	Ectopic pregnancy
	198617006	Delivery of viable foetus in abdominal pregnancy
L03y500	35656003	Intraligamentous pregnancy
L030.00	82661006	Abdominal pregnancy
	237253003	Viable fetus in abdominal pregnancy
	17433009	Ruptured ectopic pregnancy
	237254009	Unruptured tubal pregnancy
	440537001	Number of ectopic pregnancies
	237253003	Viable foetus in abdominal pregnancy
	63596003	Laparoscopic treatment of ectopic pregnancy with salpingectomy
	3.62811E+14	Tissue sample from ectopic pregnancy
	387617009	Aspiration of ectopic pregnancy from fallopian tube
	81130000	Removal of intraligamentous ectopic pregnancy
	276881003	Secondary abdominal pregnancy
