# Supplementary material for: Automating incidence and prevalence analysis in open cohorts
Source: BMC Med Res Methodol. 2024 Jul 4;24:144. doi: 10.1186/s12874-024-02266-7 (PMC11223317; doi:10.1186/s12874-024-02266-7)
Supplement: Supplementary file 3 — Supplementary Material 3: S3. Baseline Characteristics. This table summarises characteristics of eligible women on entry to the ectopic pregnancy cohort extracted from CPRD Aurum database. [file 12874_2024_2266_MOESM3_ESM.xlsx]

## Sheet: 12874_2024_2266_MOESM3_ESM
	Overall
	(n = 10248694)
Age at Baseline, mean (SD)	31.58 (13.26)
Length of Follow Up, median [IQR]	4.29 [1.60, 9.37]
Age Category, %
0-16	1384418 ( 13.5)
17-30	3813892 ( 37.2)
31-40	2313599 ( 22.6)
41-50	1498164 ( 14.6)
51-60	1142315 ( 11.1)
61-70	96306 ( 0.9)
Health Authority, %
East Midlands	293107 ( 2.9)
East of England	396571 ( 3.9)
London	2556598 ( 24.9)
Missing	6473 ( 0.1)
North East	279182 ( 2.7)
North West	1668647 ( 16.3)
Northern Ireland	33907 ( 0.3)
South East	2030076 ( 19.8)
South West	1172603 ( 11.4)
West Midlands	1444817 ( 14.1)
Yorkshire & The Humber	366713 ( 3.6)
Ethnicity, %
Asian	924311 ( 9.0)
Black	473739 ( 4.6)
Missing	2387184 ( 23.3)
Mixed	189687 ( 1.9)
Other	167919 ( 1.6)
White	6105854 ( 59.6)
