# Supplementary material for: Automating incidence and prevalence analysis in open cohorts
Source: BMC Med Res Methodol. 2024 Jul 4;24:144. doi: 10.1186/s12874-024-02266-7 (PMC11223317; doi:10.1186/s12874-024-02266-7)
Supplement: Supplementary file 4 — Supplementary Material 4: S4. Incidence of ectopic pregnancy overall and by subgroup. Time series of incidence of ectopic pregnancy in CPRD Aurum from 2006-2021, overall and by subgroups of Index of Multiple Deprivation, region, ethnicity and age category. [file 12874_2024_2266_MOESM4_ESM.xlsx]

## Sheet: 12874_2024_2266_MOESM4_ESM
Category	Year	Subgroup Value	Incidence	PersonYears	Numerator	Lower	Upper
Overall	2006-01-01	OVERALL	37.9709	3.48688e+06	1324	35.9529	40.0727
Overall	2007-01-01	OVERALL	38.0662	3.5412e+06	1348	36.061	40.1539
Overall	2008-01-01	OVERALL	37.4387	3.60056e+06	1348	35.4665	39.492
Overall	2009-01-01	OVERALL	38.2005	3.64917e+06	1394	36.2212	40.2598
Overall	2010-01-01	OVERALL	39.3302	3.68674e+06	1450	37.3316	41.4079
Overall	2011-01-01	OVERALL	39.9355	3.71599e+06	1484	37.9293	42.0204
Overall	2012-01-01	OVERALL	40.1202	3.74873e+06	1504	38.118	42.2003
Overall	2013-01-01	OVERALL	42.1494	3.72247e+06	1569	40.0894	44.2879
Overall	2014-01-01	OVERALL	43.5329	3.70065e+06	1611	41.4328	45.7118
Overall	2015-01-01	OVERALL	41.9251	3.76386e+06	1578	39.8818	44.0459
Overall	2016-01-01	OVERALL	41.4766	3.8576e+06	1600	39.4689	43.5599
Overall	2017-01-01	OVERALL	42.236	3.96108e+06	1673	40.2361	44.3095
Overall	2018-01-01	OVERALL	44.4902	4.05483e+06	1804	42.4606	46.5917
Overall	2019-01-01	OVERALL	44.3893	4.06855e+06	1806	42.3654	46.4849
Overall	2020-01-01	OVERALL	43.4328	4.06835e+06	1767	41.4311	45.5063
Overall	2021-01-01	OVERALL	44.0699	4.0277e+06	1775	42.0433	46.1689
IMD Score	2006-01-01	1	35.5427	334809	119	29.4437	42.5324
IMD Score	2007-01-01	1	35.1325	338718	119	29.1038	42.0416
IMD Score	2008-01-01	1	34.6709	346112	120	28.7451	41.4582
IMD Score	2009-01-01	1	33.6826	353298	119	27.9028	40.3066
IMD Score	2010-01-01	1	37.2443	357101	133	31.1835	44.139
IMD Score	2011-01-01	1	40.9753	358753	147	34.6188	48.1606
IMD Score	2012-01-01	1	28.4127	358995	102	23.1666	34.4913
IMD Score	2013-01-01	1	33.7012	359038	121	27.9639	40.2689
IMD Score	2014-01-01	1	38.4661	358758	138	32.3158	45.4459
IMD Score	2015-01-01	1	34.9943	365773	128	29.1945	41.6087
IMD Score	2016-01-01	1	34.9326	375007	131	29.2067	41.4528
IMD Score	2017-01-01	1	33.9427	382998	130	28.3587	40.3045
IMD Score	2018-01-01	1	42.3808	389327	165	36.1605	49.3638
IMD Score	2019-01-01	1	37.1967	389820	145	31.3884	43.7679
IMD Score	2020-01-01	1	36.4622	381217	139	30.6524	43.0526
IMD Score	2021-01-01	1	40.0053	377450	151	33.8786	46.9196
IMD Score	2006-01-01	2	36.9615	270552	100	30.0726	44.9555
IMD Score	2007-01-01	2	28.459	274079	78	22.4948	35.5185
IMD Score	2008-01-01	2	34.0601	278919	95	27.556	41.6371
IMD Score	2009-01-01	2	33.8858	283304	96	27.4469	41.3808
IMD Score	2010-01-01	2	36.7126	286006	105	30.0266	44.4432
IMD Score	2011-01-01	2	37.4392	288467	108	30.7115	45.2023
IMD Score	2012-01-01	2	38.6983	289419	112	31.8634	46.5644
IMD Score	2013-01-01	2	36.2364	284245	103	29.5767	43.9476
IMD Score	2014-01-01	2	32.0679	280655	90	25.7856	39.4173
IMD Score	2015-01-01	2	32.3139	284707	92	26.0489	39.6306
IMD Score	2016-01-01	2	36.6726	291771	107	30.0534	44.3154
IMD Score	2017-01-01	2	33.536	298187	100	27.2856	40.7892
IMD Score	2018-01-01	2	39.8518	306134	122	33.094	47.5835
IMD Score	2019-01-01	2	39.4072	307051	121	32.6985	47.0869
IMD Score	2020-01-01	2	32.7692	311268	102	26.7188	39.7799
IMD Score	2021-01-01	2	48.6462	312460	152	41.2197	57.0239
IMD Score	2006-01-01	3	33.7312	320179	108	27.6698	40.7253
IMD Score	2007-01-01	3	30.2264	324220	98	24.5387	36.8367
IMD Score	2008-01-01	3	33.8855	330525	112	27.9007	40.7734
IMD Score	2009-01-01	3	32.293	337534	109	26.5154	38.9553
IMD Score	2010-01-01	3	29.1107	340081	99	23.6592	35.4416
IMD Score	2011-01-01	3	34.1501	342605	117	28.2426	40.9284
IMD Score	2012-01-01	3	34.7955	344872	120	28.8485	41.6072
IMD Score	2013-01-01	3	32.1935	344791	111	26.4832	38.7696
IMD Score	2014-01-01	3	33.4442	343856	115	27.6112	40.1451
IMD Score	2015-01-01	3	37.4744	349572	131	31.3318	44.469
IMD Score	2016-01-01	3	38.2038	355986	136	32.0526	45.1911
IMD Score	2017-01-01	3	36.5191	364193	133	30.5763	43.2796
IMD Score	2018-01-01	3	42.3747	372864	158	36.0246	49.5216
IMD Score	2019-01-01	3	41.7612	378341	158	35.503	48.8047
IMD Score	2020-01-01	3	39.8192	374192	149	33.6819	46.751
IMD Score	2021-01-01	3	33.9257	362557	123	28.1951	40.4784
IMD Score	2006-01-01	4	34.3013	358587	123	28.5073	40.9266
IMD Score	2007-01-01	4	30.5514	363323	111	25.1324	36.792
IMD Score	2008-01-01	4	29.2417	369335	108	23.9871	35.305
IMD Score	2009-01-01	4	35.9376	375651	135	30.1309	42.5368
IMD Score	2010-01-01	4	32.3429	380299	123	26.8797	38.59
IMD Score	2011-01-01	4	34.6693	383625	133	29.0274	41.0873
IMD Score	2012-01-01	4	36.7507	386388	142	30.9544	43.3169
IMD Score	2013-01-01	4	41.1506	381525	157	34.9651	48.1149
IMD Score	2014-01-01	4	38.8635	378247	147	32.8346	45.6785
IMD Score	2015-01-01	4	41.4931	383196	159	35.2939	48.4676
IMD Score	2016-01-01	4	41.0257	390000	160	34.9147	47.8983
IMD Score	2017-01-01	4	46.2255	398049	184	39.787	53.4089
IMD Score	2018-01-01	4	40.0531	404463	162	34.1224	46.718
IMD Score	2019-01-01	4	43.3132	401725	174	37.1161	50.2489
IMD Score	2020-01-01	4	41.2995	397099	164	35.2202	48.1267
IMD Score	2021-01-01	4	39.6256	396208	157	33.6693	46.3318
IMD Score	2006-01-01	5	31.3488	325371	102	25.5607	38.0557
IMD Score	2007-01-01	5	36.3756	329891	120	30.1585	43.4966
IMD Score	2008-01-01	5	42.7264	337028	144	36.0325	50.3027
IMD Score	2009-01-01	5	39.8208	344041	137	33.4317	47.075
IMD Score	2010-01-01	5	39.9297	348112	139	33.5674	47.1469
IMD Score	2011-01-01	5	42.605	349724	149	36.0384	50.0218
IMD Score	2012-01-01	5	41.7563	354438	148	35.2996	49.0518
IMD Score	2013-01-01	5	45.8835	350889	161	39.0693	53.5442
IMD Score	2014-01-01	5	43.3716	345849	150	36.7082	50.8946
IMD Score	2015-01-01	5	52.0638	351492	183	44.7932	60.1782
IMD Score	2016-01-01	5	45.5274	360222	164	38.8257	53.0535
IMD Score	2017-01-01	5	43.6866	370823	162	37.2179	50.9562
IMD Score	2018-01-01	5	41.5124	380609	158	35.2915	48.5139
IMD Score	2019-01-01	5	43.8278	381037	167	37.4322	51.0026
IMD Score	2020-01-01	5	39.8574	386377	154	33.8106	46.6734
IMD Score	2021-01-01	5	43.7348	381847	167	37.3528	50.8944
IMD Score	2006-01-01	6	35.094	356186	125	29.2115	41.8132
IMD Score	2007-01-01	6	42.584	361638	154	36.1236	49.8662
IMD Score	2008-01-01	6	33.188	367602	122	27.5602	39.6269
IMD Score	2009-01-01	6	38.4764	371656	143	32.4283	45.325
IMD Score	2010-01-01	6	39.991	375085	150	33.8469	46.9276
IMD Score	2011-01-01	6	40.9647	378375	155	34.7691	47.9455
IMD Score	2012-01-01	6	38.9403	382637	149	32.9385	45.7191
IMD Score	2013-01-01	6	44.0766	383423	169	37.6813	51.246
IMD Score	2014-01-01	6	45.0531	383992	173	38.5892	52.2898
IMD Score	2015-01-01	6	37.33	391106	146	31.5201	43.9003
IMD Score	2016-01-01	6	37.6401	398511	150	31.8572	44.1689
IMD Score	2017-01-01	6	39.2615	407524	160	33.4133	45.8387
IMD Score	2018-01-01	6	42.6419	415085	177	36.5908	49.4077
IMD Score	2019-01-01	6	43.8558	412717	181	37.6989	50.7313
IMD Score	2020-01-01	6	51.0308	415435	212	44.392	58.3823
IMD Score	2021-01-01	6	45.4485	415855	189	39.1995	52.4105
IMD Score	2006-01-01	7	39.1394	406240	159	33.2918	45.7182
IMD Score	2007-01-01	7	37.4063	414369	155	31.7489	43.7808
IMD Score	2008-01-01	7	38.1515	419380	160	32.4687	44.5427
IMD Score	2009-01-01	7	39.2112	420798	165	33.4561	45.6719
IMD Score	2010-01-01	7	43.1744	428495	185	37.1766	49.8642
IMD Score	2011-01-01	7	37.6897	435132	164	32.1417	43.9201
IMD Score	2012-01-01	7	41.2973	440707	182	35.5149	47.7525
IMD Score	2013-01-01	7	41.8969	443947	186	36.0917	48.37
IMD Score	2014-01-01	7	49.8173	443621	221	43.4651	56.8366
IMD Score	2015-01-01	7	46.3417	448840	208	40.2572	53.0859
IMD Score	2016-01-01	7	42.9583	465568	200	37.2104	49.3425
IMD Score	2017-01-01	7	44.1316	484913	214	38.4163	50.4574
IMD Score	2018-01-01	7	44.5587	500464	223	38.9016	50.8069
IMD Score	2019-01-01	7	47.8917	503219	241	42.0354	54.3355
IMD Score	2020-01-01	7	47.3325	507052	240	41.5329	53.7151
IMD Score	2021-01-01	7	47.585	498056	237	41.7189	54.0448
IMD Score	2006-01-01	8	45.06	312916	141	37.9292	53.1418
IMD Score	2007-01-01	8	45.294	320131	145	38.2213	53.2956
IMD Score	2008-01-01	8	41.0443	326477	134	34.3889	48.6116
IMD Score	2009-01-01	8	44.1226	330896	146	37.2555	51.8884
IMD Score	2010-01-01	8	44.3805	335733	149	37.5402	52.1063
IMD Score	2011-01-01	8	40.3741	339327	137	33.8963	47.7291
IMD Score	2012-01-01	8	47.3846	343993	163	40.389	55.2435
IMD Score	2013-01-01	8	43.0582	336754	145	36.3347	50.6649
IMD Score	2014-01-01	8	51.2238	331877	170	43.8126	59.5295
IMD Score	2015-01-01	8	45.1626	338776	153	38.2895	52.913
IMD Score	2016-01-01	8	46.3125	349798	162	39.4549	54.019
IMD Score	2017-01-01	8	47.4329	362618	172	40.6085	55.0756
IMD Score	2018-01-01	8	52.8981	374304	198	45.7859	60.8019
IMD Score	2019-01-01	8	51.0179	372418	190	44.0209	58.8109
IMD Score	2020-01-01	8	48.1469	369702	178	41.3331	55.7632
IMD Score	2021-01-01	8	42.4875	362460	154	36.0417	49.7532
IMD Score	2006-01-01	9	40.408	351416	142	34.0349	47.6276
IMD Score	2007-01-01	9	49.0355	356884	175	42.039	56.8634
IMD Score	2008-01-01	9	37.9207	361280	137	31.8365	44.8288
IMD Score	2009-01-01	9	41.6926	364573	152	35.3276	48.8728
IMD Score	2010-01-01	9	42.9051	368255	158	36.4755	50.1415
IMD Score	2011-01-01	9	44.0144	370333	163	37.5164	51.3144
IMD Score	2012-01-01	9	43.3024	374114	162	36.8905	50.508
IMD Score	2013-01-01	9	46.2404	376294	174	39.6245	53.6449
IMD Score	2014-01-01	9	47.6052	378110	180	40.9041	55.0907
IMD Score	2015-01-01	9	47.5615	386868	184	40.937	54.9525
IMD Score	2016-01-01	9	45.1572	398607	180	38.8007	52.2578
IMD Score	2017-01-01	9	44.4811	411410	183	38.2694	51.4137
IMD Score	2018-01-01	9	48.3762	423762	205	41.98	55.4714
IMD Score	2019-01-01	9	39.0104	433217	169	33.3502	45.3558
IMD Score	2020-01-01	9	41.1671	434813	179	35.3567	47.6597
IMD Score	2021-01-01	9	49.3996	429153	212	42.973	56.5161
IMD Score	2006-01-01	10	45.6612	429248	196	39.4919	52.5208
IMD Score	2007-01-01	10	41.732	436116	182	35.8888	48.2553
IMD Score	2008-01-01	10	47.1188	441437	208	40.9323	53.9761
IMD Score	2009-01-01	10	41.6282	444411	185	35.8452	48.0784
IMD Score	2010-01-01	10	45.7	444201	203	39.629	52.4378
IMD Score	2011-01-01	10	44.6186	446002	199	38.6341	51.2674
IMD Score	2012-01-01	10	48.3071	449210	217	42.0929	55.1802
IMD Score	2013-01-01	10	51.9119	437279	227	45.3777	59.1226
IMD Score	2014-01-01	10	51.0378	431053	220	44.5157	58.2464
IMD Score	2015-01-01	10	42.4109	438567	186	36.5344	48.9634
IMD Score	2016-01-01	10	45.2132	446772	202	39.1926	51.8969
IMD Score	2017-01-01	10	48.3927	454614	220	42.2086	55.2277
IMD Score	2018-01-01	10	49.1745	461621	227	42.9849	56.0051
IMD Score	2019-01-01	10	53.2072	462343	246	46.7652	60.2886
IMD Score	2020-01-01	10	52.1901	463690	242	45.8209	59.1968
IMD Score	2021-01-01	10	46.8302	463376	217	40.806	53.4932
Health Authority	2006-01-01	East Midlands	43.8329	82130.1	36	30.6958	60.685
Health Authority	2007-01-01	East Midlands	42.1727	82992	35	29.3706	58.6539
Health Authority	2008-01-01	East Midlands	27.0471	85036.8	23	17.1401	40.5857
Health Authority	2009-01-01	East Midlands	38.1097	86592.2	33	26.2287	53.5218
Health Authority	2010-01-01	East Midlands	31.6663	88422.1	28	21.0374	45.7683
Health Authority	2011-01-01	East Midlands	27.9776	89357.1	25	18.1007	41.3022
Health Authority	2012-01-01	East Midlands	27.7152	90203.1	25	17.9309	40.9148
Health Authority	2013-01-01	East Midlands	26.7673	89661.8	24	17.1452	39.8292
Health Authority	2014-01-01	East Midlands	40.3686	89178.1	36	28.2698	55.8889
Health Authority	2015-01-01	East Midlands	27.6056	90561.4	25	17.86	40.753
Health Authority	2016-01-01	East Midlands	24.7013	93112.3	23	15.6535	37.0658
Health Authority	2017-01-01	East Midlands	26.0789	95862.9	25	16.8723	38.4992
Health Authority	2018-01-01	East Midlands	30.04	99866.8	30	20.2639	42.8855
Health Authority	2019-01-01	East Midlands	31.1345	93144.3	29	20.8469	44.7159
Health Authority	2020-01-01	East Midlands	18.4223	86851.2	16	10.5232	29.9183
Health Authority	2021-01-01	East Midlands	28.6472	83777.8	24	18.3494	42.6266
Health Authority	2006-01-01	East of England	37.6793	148623	56	28.4607	48.9306
Health Authority	2007-01-01	East of England	40.9855	151273	62	31.4217	52.5425
Health Authority	2008-01-01	East of England	39.4967	154443	61	30.2102	50.7361
Health Authority	2009-01-01	East of England	45.0005	157776	71	35.1443	56.7628
Health Authority	2010-01-01	East of England	40.0555	159778	64	30.8461	51.1508
Health Authority	2011-01-01	East of England	37.8621	161111	61	28.9599	48.6363
Health Authority	2012-01-01	East of England	37.5006	162664	61	28.6834	48.1719
Health Authority	2013-01-01	East of England	38.5096	163595	63	29.5903	49.2714
Health Authority	2014-01-01	East of England	45.762	163892	75	35.9933	57.3638
Health Authority	2015-01-01	East of England	40.2758	166353	67	31.2118	51.1496
Health Authority	2016-01-01	East of England	49.4344	169922	84	39.4296	61.2038
Health Authority	2017-01-01	East of England	38.0282	173556	66	29.4096	48.3819
Health Authority	2018-01-01	East of England	34.9498	174536	61	26.7324	44.8952
Health Authority	2019-01-01	East of England	40.5908	169989	69	31.5807	51.371
Health Authority	2020-01-01	East of England	45.4104	158554	72	35.5294	57.1877
Health Authority	2021-01-01	East of England	40.8573	159090	65	31.5312	52.0768
Health Authority	2006-01-01	London	48.7643	639813	312	43.5027	54.4868
Health Authority	2007-01-01	London	49.0071	655007	321	43.7919	54.6724
Health Authority	2008-01-01	London	49.3466	672792	332	44.1805	54.9507
Health Authority	2009-01-01	London	52.686	690886	364	47.4118	58.3864
Health Authority	2010-01-01	London	56.2245	709655	399	50.8422	62.0214
Health Authority	2011-01-01	London	53.2428	723103	385	48.0564	58.8362
Health Authority	2012-01-01	London	56.8675	742076	422	51.5704	62.561
Health Authority	2013-01-01	London	54.5879	745586	407	49.4127	60.1578
Health Authority	2014-01-01	London	59.2015	741535	439	53.7923	65.0073
Health Authority	2015-01-01	London	58.0667	762916	443	52.7846	63.7342
Health Authority	2016-01-01	London	54.8764	799980	439	49.8623	60.258
Health Authority	2017-01-01	London	54.0855	841261	455	49.2293	59.2911
Health Authority	2018-01-01	London	54.7227	875322	479	49.9311	59.85
Health Authority	2019-01-01	London	52.8915	894283	473	48.2317	57.88
Health Authority	2020-01-01	London	53.9824	916965	495	49.3309	58.9543
Health Authority	2021-01-01	London	51.3275	915689	470	46.7913	56.1846
Health Authority	2006-01-01	North East	34.5861	112762	39	24.5911	47.2816
Health Authority	2007-01-01	North East	42.8225	114426	49	31.6778	56.6149
Health Authority	2008-01-01	North East	30.0689	116399	35	20.941	41.8198
Health Authority	2009-01-01	North East	41.9769	119113	50	31.1536	55.3425
Health Authority	2010-01-01	North East	40.3744	121364	49	29.8668	53.3782
Health Authority	2011-01-01	North East	33.5382	122249	41	24.0649	45.4995
Health Authority	2012-01-01	North East	35.7751	122990	44	25.9917	48.0276
Health Authority	2013-01-01	North East	38.8702	123488	48	28.6575	51.5374
Health Authority	2014-01-01	North East	29.9625	123488	37	21.0936	41.3006
Health Authority	2015-01-01	North East	24.9636	124181	31	16.9585	35.4351
Health Authority	2016-01-01	North East	20.7199	125483	26	13.5315	30.3606
Health Authority	2017-01-01	North East	27.5539	127024	35	19.1895	38.3219
Health Authority	2018-01-01	North East	26.3846	128863	34	18.2693	36.871
Health Authority	2019-01-01	North East	26.8482	126638	34	18.5903	37.5188
Health Authority	2020-01-01	North East	30.2703	125536	38	21.4184	41.5495
Health Authority	2021-01-01	North East	33.8477	124085	42	24.3919	45.7534
Health Authority	2006-01-01	North West	34.3595	666482	229	30.0529	39.11
Health Authority	2007-01-01	North West	34.8391	674530	235	30.5266	39.5899
Health Authority	2008-01-01	North West	33.9933	682488	232	29.7593	38.6606
Health Authority	2009-01-01	North West	32.0494	686440	220	27.9538	36.5761
Health Authority	2010-01-01	North West	32.2916	687486	222	28.183	36.8305
Health Authority	2011-01-01	North West	34.2587	688877	236	30.0267	38.9198
Health Authority	2012-01-01	North West	35.325	687899	243	31.0226	40.0571
Health Authority	2013-01-01	North West	42.1661	678270	286	37.4202	47.3471
Health Authority	2014-01-01	North West	39.3816	672903	265	34.7822	44.4199
Health Authority	2015-01-01	North West	40.3327	681830	275	35.706	45.3924
Health Authority	2016-01-01	North West	44.0826	694151	306	39.2811	49.3091
Health Authority	2017-01-01	North West	40.9497	708185	290	36.3717	45.9445
Health Authority	2018-01-01	North West	47.6022	720555	343	42.6971	52.9162
Health Authority	2019-01-01	North West	47.7747	728419	348	42.8864	53.0675
Health Authority	2020-01-01	North West	41.8906	735248	308	37.3423	46.8401
Health Authority	2021-01-01	North West	50.6865	728005	369	45.646	56.1314
Health Authority	2006-01-01	Northern Ireland	38.1092	15744.2	6	13.9854	82.9476
Health Authority	2007-01-01	Northern Ireland	49.6129	16124.9	8	21.4193	97.7571
Health Authority	2008-01-01	Northern Ireland	36.0997	16620.7	6	13.2479	78.5738
Health Authority	2009-01-01	Northern Ireland	35.2078	17041.7	6	12.9206	76.6326
Health Authority	2010-01-01	Northern Ireland	34.5369	17372.7	6	12.6744	75.1724
Health Authority	2011-01-01	Northern Ireland	56.8009	17605.4	10	27.1932	104.465
Health Authority	2012-01-01	Northern Ireland	33.5878	17863.6	6	12.3261	73.1066
Health Authority	2013-01-01	Northern Ireland	55.0345	18170.4	10	26.3475	101.217
Health Authority	2014-01-01	Northern Ireland	21.562	18551.1	4	5.87492	55.2073
Health Authority	2015-01-01	Northern Ireland	31.7977	18869.3	6	11.6692	69.2103
Health Authority	2016-01-01	Northern Ireland	36.3439	19260.5	7	14.6121	74.8823
Health Authority	2017-01-01	Northern Ireland	60.8711	19713.8	12	31.4171	106.336
Health Authority	2018-01-01	Northern Ireland	34.7882	20121.8	7	13.9866	71.6769
Health Authority	2019-01-01	Northern Ireland	48.7744	20502.6	10	23.3505	89.7032
Health Authority	2020-01-01	Northern Ireland	23.592	21193.7	5	7.66025	55.0558
Health Authority	2021-01-01	Northern Ireland	45.919	21777.5	10	21.9835	84.4517
Health Authority	2006-01-01	South East	36.157	705257	255	31.8548	40.8782
Health Authority	2007-01-01	South East	36.2419	717401	260	31.97	40.9257
Health Authority	2008-01-01	South East	32.6774	731393	239	28.6654	37.0936
Health Authority	2009-01-01	South East	32.8597	745593	245	28.8734	37.2425
Health Authority	2010-01-01	South East	35.7771	751878	269	31.6289	40.318
Health Authority	2011-01-01	South East	43.1631	757592	327	38.6109	48.1043
Health Authority	2012-01-01	South East	39.6117	762402	302	35.2695	44.3408
Health Authority	2013-01-01	South East	38.6592	760491	294	34.3659	43.3406
Health Authority	2014-01-01	South East	39.8796	759787	303	35.5151	44.6324
Health Authority	2015-01-01	South East	34.8434	769156	268	30.7961	39.2746
Health Authority	2016-01-01	South East	40.8016	781832	319	36.4464	45.534
Health Authority	2017-01-01	South East	38.589	795564	307	34.3925	43.1562
Health Authority	2018-01-01	South East	42.5123	811530	345	38.1441	47.2436
Health Authority	2019-01-01	South East	44.0866	821110	362	39.6614	48.8705
Health Authority	2020-01-01	South East	41.6563	821003	342	37.3579	46.3137
Health Authority	2021-01-01	South East	44.5536	805771	359	40.0634	49.4093
Health Authority	2006-01-01	South West	32.1244	429580	138	26.9881	37.9536
Health Authority	2007-01-01	South West	33.5045	432777	145	28.2728	39.4235
Health Authority	2008-01-01	South West	35.1253	438430	154	29.7964	41.132
Health Authority	2009-01-01	South West	34.3362	442682	152	29.0943	40.2495
Health Authority	2010-01-01	South West	39.2071	446347	175	33.6129	45.4661
Health Authority	2011-01-01	South West	36.0686	449144	162	30.7279	42.0706
Health Authority	2012-01-01	South West	29.476	451215	133	24.6793	34.9326
Health Authority	2013-01-01	South West	39.5618	437291	173	33.8857	45.9164
Health Authority	2014-01-01	South West	39.6323	426420	169	33.8819	46.0788
Health Authority	2015-01-01	South West	43.58	429096	187	37.5571	50.2938
Health Authority	2016-01-01	South West	34.056	434578	148	28.7901	40.0062
Health Authority	2017-01-01	South West	42.5179	444518	189	36.6718	49.0309
Health Authority	2018-01-01	South West	43.9763	452516	199	38.078	50.5294
Health Authority	2019-01-01	South West	41.4767	450856	187	35.7445	47.8665
Health Authority	2020-01-01	South West	40.835	450594	184	35.1473	47.1807
Health Authority	2021-01-01	South West	36.8945	444511	164	31.4636	42.9934
Health Authority	2006-01-01	West Midlands	39.0854	557753	218	34.0686	44.6328
Health Authority	2007-01-01	West Midlands	32.6842	566022	185	28.1437	37.7486
Health Authority	2008-01-01	West Midlands	38.1911	570814	218	33.2891	43.6116
Health Authority	2009-01-01	West Midlands	35.4044	570550	202	30.6899	40.6381
Health Authority	2010-01-01	West Midlands	35.2056	570932	201	30.5063	40.4237
Health Authority	2011-01-01	West Midlands	32.4657	572913	186	27.9672	37.4817
Health Authority	2012-01-01	West Midlands	39.2172	576278	226	34.2703	44.6774
Health Authority	2013-01-01	West Midlands	38.7301	570615	221	33.7916	44.1872
Health Authority	2014-01-01	West Midlands	40.3879	569477	230	35.3364	45.9589
Health Authority	2015-01-01	West Midlands	38.1032	582629	222	33.2552	43.459
Health Authority	2016-01-01	West Midlands	34.8054	597608	208	30.2356	39.8707
Health Authority	2017-01-01	West Midlands	34.9221	609928	213	30.3893	39.9404
Health Authority	2018-01-01	West Midlands	42.2514	622464	263	37.2987	47.6787
Health Authority	2019-01-01	West Midlands	38.8951	622187	242	34.1484	44.1169
Health Authority	2020-01-01	West Midlands	42.1568	621490	262	37.206	47.5828
Health Authority	2021-01-01	West Midlands	35.996	625070	225	31.4457	41.0196
Health Authority	2006-01-01	Yorkshire & The Humber	27.3011	124537	34	18.9039	38.1517
Health Authority	2007-01-01	Yorkshire & The Humber	37.912	126609	48	27.951	50.2669
Health Authority	2008-01-01	Yorkshire & The Humber	37.1136	129333	48	27.3624	49.2083
Health Authority	2009-01-01	Yorkshire & The Humber	38.0446	131425	50	28.2353	50.1582
Health Authority	2010-01-01	Yorkshire & The Humber	27.9171	132535	37	19.6536	38.4811
Health Authority	2011-01-01	Yorkshire & The Humber	38.291	133191	51	28.508	50.3466
Health Authority	2012-01-01	Yorkshire & The Humber	30.4942	134452	41	21.8808	41.3699
Health Authority	2013-01-01	Yorkshire & The Humber	31.9073	134765	43	23.0891	42.98
Health Authority	2014-01-01	Yorkshire & The Humber	39.2653	134979	53	29.4104	51.361
Health Authority	2015-01-01	Yorkshire & The Humber	39.1866	137802	54	29.4362	51.1309
Health Authority	2016-01-01	Yorkshire & The Humber	28.331	141188	40	20.2377	38.5797
Health Authority	2017-01-01	Yorkshire & The Humber	55.8723	144974	81	44.3692	69.445
Health Authority	2018-01-01	Yorkshire & The Humber	28.9347	148610	43	20.9381	38.9759
Health Authority	2019-01-01	Yorkshire & The Humber	36.7789	141385	52	27.4663	48.2316
Health Authority	2020-01-01	Yorkshire & The Humber	33.6597	130720	44	24.4548	45.1877
Health Authority	2021-01-01	Yorkshire & The Humber	37.6419	119548	45	27.4537	50.369
Ethnicity	2006-01-01	ASIAN	41.5582	151595	63	31.9328	53.1719
Ethnicity	2007-01-01	ASIAN	50.6283	169865	86	40.4949	62.5263
Ethnicity	2008-01-01	ASIAN	46.1719	192758	89	37.0788	56.8191
Ethnicity	2009-01-01	ASIAN	48.3108	213203	103	39.4319	58.5914
Ethnicity	2010-01-01	ASIAN	48.9966	232669	114	40.4154	58.8604
Ethnicity	2011-01-01	ASIAN	52.3051	250453	131	43.7316	62.0678
Ethnicity	2012-01-01	ASIAN	55.0232	268978	148	46.5151	64.6366
Ethnicity	2013-01-01	ASIAN	48.9413	284014	139	41.1431	57.7873
Ethnicity	2014-01-01	ASIAN	57.9229	291767	169	49.5186	67.3446
Ethnicity	2015-01-01	ASIAN	56.0292	303413	170	47.9226	65.1139
Ethnicity	2016-01-01	ASIAN	45.3244	319916	145	38.247	53.3315
Ethnicity	2017-01-01	ASIAN	52.8766	338524	179	45.4135	61.2159
Ethnicity	2018-01-01	ASIAN	49.0426	356833	175	42.0451	56.8716
Ethnicity	2019-01-01	ASIAN	44.2124	368675	163	37.6851	51.5451
Ethnicity	2020-01-01	ASIAN	49.3696	384852	190	42.5986	56.9109
Ethnicity	2021-01-01	ASIAN	42.1545	393790	166	35.9853	49.0777
Ethnicity	2006-01-01	BLACK	107.952	94486.2	102	88.0202	131.048
Ethnicity	2007-01-01	BLACK	89.5999	106027	95	72.4898	109.532
Ethnicity	2008-01-01	BLACK	85.3067	118396	101	69.4822	103.656
Ethnicity	2009-01-01	BLACK	90.8435	127692	116	75.0644	108.959
Ethnicity	2010-01-01	BLACK	88.161	134980	119	73.0328	105.499
Ethnicity	2011-01-01	BLACK	86.3117	141348	122	71.6755	103.057
Ethnicity	2012-01-01	BLACK	89.5811	148469	133	75.0033	106.164
Ethnicity	2013-01-01	BLACK	74.307	153418	114	61.293	89.2662
Ethnicity	2014-01-01	BLACK	80.4407	156637	126	67.0082	95.7756
Ethnicity	2015-01-01	BLACK	73.9662	162236	120	61.3243	88.4461
Ethnicity	2016-01-01	BLACK	67.1143	169860	114	55.36	80.6254
Ethnicity	2017-01-01	BLACK	60.8008	177629	108	49.8751	73.4079
Ethnicity	2018-01-01	BLACK	65.5531	184583	121	54.3933	78.3281
Ethnicity	2019-01-01	BLACK	67.3333	187129	126	56.0896	80.1695
Ethnicity	2020-01-01	BLACK	56.5928	192604	109	46.4676	68.2683
Ethnicity	2021-01-01	BLACK	67.7197	196398	133	56.6995	80.256
Ethnicity	2006-01-01	MISSING	35.9782	1.30357e+06	469	32.7953	39.3866
Ethnicity	2007-01-01	MISSING	34.1198	1.21337e+06	414	30.9118	37.5702
Ethnicity	2008-01-01	MISSING	31.4359	1.08475e+06	341	28.1874	34.956
Ethnicity	2009-01-01	MISSING	26.107	980579	256	23.0065	29.5088
Ethnicity	2010-01-01	MISSING	27.1203	907070	246	23.8367	30.7297
Ethnicity	2011-01-01	MISSING	25.5958	847796	217	22.3032	29.2375
Ethnicity	2012-01-01	MISSING	26.6909	801771	214	23.2343	30.5168
Ethnicity	2013-01-01	MISSING	30.7621	715167	220	26.831	35.1069
Ethnicity	2014-01-01	MISSING	26.9237	657412	177	23.1031	31.1956
Ethnicity	2015-01-01	MISSING	30.3281	652861	198	26.2504	34.8595
Ethnicity	2016-01-01	MISSING	32.2617	654026	211	28.0551	36.9211
Ethnicity	2017-01-01	MISSING	33.7435	657904	222	29.4502	38.4866
Ethnicity	2018-01-01	MISSING	37.381	655414	245	32.8462	42.3668
Ethnicity	2019-01-01	MISSING	39.7301	631762	251	34.9665	44.9616
Ethnicity	2020-01-01	MISSING	35.099	604006	212	30.5328	40.1553
Ethnicity	2021-01-01	MISSING	36.3911	571569	208	31.6131	41.6872
Ethnicity	2006-01-01	MIXED	72.258	24910.7	18	42.8028	114.205
Ethnicity	2007-01-01	MIXED	76.1031	28908.1	22	47.6769	115.226
Ethnicity	2008-01-01	MIXED	85.573	33889.2	29	57.2977	122.902
Ethnicity	2009-01-01	MIXED	68.3117	38060.8	26	44.6122	100.096
Ethnicity	2010-01-01	MIXED	62.4325	41645	26	40.7727	91.4817
Ethnicity	2011-01-01	MIXED	73.2586	45045.9	33	50.4197	102.886
Ethnicity	2012-01-01	MIXED	86.7838	48396.1	42	62.5395	117.309
Ethnicity	2013-01-01	MIXED	64.8084	50919.3	33	44.6039	91.0181
Ethnicity	2014-01-01	MIXED	60.1128	53233.2	32	41.11	84.8642
Ethnicity	2015-01-01	MIXED	31.8035	56597.6	18	18.8391	50.2658
Ethnicity	2016-01-01	MIXED	80.677	60736	49	59.6805	106.662
Ethnicity	2017-01-01	MIXED	65.9159	65234.6	43	47.6989	88.7905
Ethnicity	2018-01-01	MIXED	54.1441	70183.1	38	38.3108	74.3191
Ethnicity	2019-01-01	MIXED	58.327	73722.3	43	42.2073	78.568
Ethnicity	2020-01-01	MIXED	62.6916	78160.4	49	46.3759	82.8834
Ethnicity	2021-01-01	MIXED	67.6987	81242.3	55	50.9966	88.1208
Ethnicity	2006-01-01	OTHER	47.2712	16923.6	8	20.4083	93.1431
Ethnicity	2007-01-01	OTHER	56.2668	19549.7	11	28.05	100.683
Ethnicity	2008-01-01	OTHER	85.0909	23504.3	20	51.9541	131.422
Ethnicity	2009-01-01	OTHER	55.6362	26960.9	15	31.1165	91.7687
Ethnicity	2010-01-01	OTHER	63.0216	30148.4	19	37.9257	98.421
Ethnicity	2011-01-01	OTHER	42.5433	32907.7	14	23.2394	71.3846
Ethnicity	2012-01-01	OTHER	56.0877	35658.5	20	34.2455	86.6271
Ethnicity	2013-01-01	OTHER	57.9655	37953.6	22	36.3141	87.7645
Ethnicity	2014-01-01	OTHER	54.808	40140.1	22	34.336	82.9838
Ethnicity	2015-01-01	OTHER	42	42857.1	18	24.8792	66.3816
Ethnicity	2016-01-01	OTHER	47.2699	46541.2	22	29.6135	71.5704
Ethnicity	2017-01-01	OTHER	50.4453	51540.9	26	32.9442	73.917
Ethnicity	2018-01-01	OTHER	35.2292	56771.2	20	21.5099	54.4112
Ethnicity	2019-01-01	OTHER	45.9569	60926.7	28	30.5313	66.423
Ethnicity	2020-01-01	OTHER	68.1787	66003	45	49.7254	91.2306
Ethnicity	2021-01-01	OTHER	45.805	69861.4	32	31.3252	64.6651
Ethnicity	2006-01-01	WHITE	35.0322	1.8954e+06	664	32.4179	37.8012
Ethnicity	2007-01-01	WHITE	35.9375	2.00348e+06	720	33.36	38.6612
Ethnicity	2008-01-01	WHITE	35.7665	2.14726e+06	768	33.2813	38.3881
Ethnicity	2009-01-01	WHITE	38.8037	2.26267e+06	878	36.2791	41.4577
Ethnicity	2010-01-01	WHITE	39.5689	2.34022e+06	926	37.061	42.2018
Ethnicity	2011-01-01	WHITE	40.3179	2.39844e+06	967	37.8165	42.9414
Ethnicity	2012-01-01	WHITE	38.7248	2.44546e+06	947	36.2973	41.2719
Ethnicity	2013-01-01	WHITE	41.9589	2.481e+06	1041	39.4484	44.5872
Ethnicity	2014-01-01	WHITE	43.3746	2.50146e+06	1085	40.8318	46.0344
Ethnicity	2015-01-01	WHITE	41.4	2.54589e+06	1054	38.9381	43.9769
Ethnicity	2016-01-01	WHITE	40.6289	2.60652e+06	1059	38.2184	43.1516
Ethnicity	2017-01-01	WHITE	41.0075	2.67024e+06	1095	38.6143	43.5102
Ethnicity	2018-01-01	WHITE	44.1223	2.73104e+06	1205	41.666	46.6857
Ethnicity	2019-01-01	WHITE	43.5126	2.74633e+06	1195	41.0802	46.0514
Ethnicity	2020-01-01	WHITE	42.3666	2.74272e+06	1162	39.9654	44.8745
Ethnicity	2021-01-01	WHITE	43.5017	2.71484e+06	1181	41.0557	46.0553
Age	2006-01-01	0-16	20.7855	418561	87	16.6479	25.6392
Age	2007-01-01	0-16	22.7052	453641	103	18.5323	27.5369
Age	2008-01-01	0-16	29.348	487257	143	24.7348	34.5717
Age	2009-01-01	0-16	26.2887	517333	136	22.056	31.0968
Age	2010-01-01	0-16	27.8651	545485	152	23.6111	32.664
Age	2011-01-01	0-16	29.8639	572597	171	25.5553	34.6909
Age	2012-01-01	0-16	34.8164	600293	209	30.2557	39.8703
Age	2013-01-01	0-16	37.7263	617606	233	33.0371	42.8944
Age	2014-01-01	0-16	33.7616	639780	216	29.4088	38.577
Age	2015-01-01	0-16	36.7372	675065	248	32.3067	41.6056
Age	2016-01-01	0-16	36.7897	714875	263	32.4772	41.5154
Age	2017-01-01	0-16	48.3564	756880	366	43.5285	53.5734
Age	2018-01-01	0-16	45.7748	797382	365	41.1986	50.7203
Age	2019-01-01	0-16	45.8353	824692	378	41.3304	50.6971
Age	2020-01-01	0-16	42.8316	842836	361	38.5265	47.486
Age	2021-01-01	0-16	47.5347	862528	410	43.0442	52.3663
Age	2006-01-01	17-30	86.5262	899150	778	80.5521	92.826
Age	2007-01-01	17-30	88.1081	926135	816	82.1656	94.3668
Age	2008-01-01	17-30	85.5125	954246	816	79.7451	91.5868
Age	2009-01-01	17-30	81.8009	980430	802	76.2367	87.6638
Age	2010-01-01	17-30	87.5045	1.0068e+06	881	81.821	93.4789
Age	2011-01-01	17-30	87.646	1.02686e+06	900	82.0127	93.5644
Age	2012-01-01	17-30	84.6625	1.05123e+06	890	79.1909	90.4125
Age	2013-01-01	17-30	84.8084	1.05414e+06	894	79.3395	90.555
Age	2014-01-01	17-30	91.4262	1.05112e+06	961	85.7364	97.3943
Age	2015-01-01	17-30	79.8547	1.07195e+06	856	74.594	85.3884
Age	2016-01-01	17-30	76.1194	1.10616e+06	842	71.064	81.4394
Age	2017-01-01	17-30	71.3767	1.14743e+06	819	66.5714	76.4373
Age	2018-01-01	17-30	78.9136	1.18611e+06	936	73.9384	84.1355
Age	2019-01-01	17-30	77.3825	1.19665e+06	926	72.478	82.5315
Age	2020-01-01	17-30	73.3763	1.2102e+06	888	68.6289	78.3656
Age	2021-01-01	17-30	71.3861	1.19351e+06	852	66.6725	76.345
Age	2006-01-01	31-40	49.2755	886850	437	44.7632	54.1195
Age	2007-01-01	31-40	44.9274	908132	408	40.6731	49.5057
Age	2008-01-01	31-40	40.5026	933273	378	36.5219	44.7988
Age	2009-01-01	31-40	45.7963	956409	438	41.6072	50.2928
Age	2010-01-01	31-40	41.0935	975823	401	37.1693	45.3193
Age	2011-01-01	31-40	40.029	994280	398	36.1924	44.1615
Age	2012-01-01	31-40	38.0268	1.01507e+06	386	34.3273	42.0163
Age	2013-01-01	31-40	41.2969	1.01703e+06	420	37.4413	45.4418
Age	2014-01-01	31-40	40.5482	1.01854e+06	413	36.7313	44.654
Age	2015-01-01	31-40	43.6581	1.04219e+06	455	39.7381	47.8601
Age	2016-01-01	31-40	44.417	1.07166e+06	476	40.5159	48.5924
Age	2017-01-01	31-40	41.75	1.10419e+06	461	38.0253	45.7409
Age	2018-01-01	31-40	41.5223	1.13433e+06	471	37.8565	45.4472
Age	2019-01-01	31-40	42.4385	1.14283e+06	485	38.745	46.389
Age	2020-01-01	31-40	42.7577	1.14599e+06	490	39.0551	46.7167
Age	2021-01-01	31-40	42.5856	1.14123e+06	486	38.8831	46.5456
Age	2006-01-01	41-50	2.91762	685490	20	1.78142	4.50625
Age	2007-01-01	41-50	2.87641	695312	20	1.75625	4.44259
Age	2008-01-01	41-50	1.55576	707052	11	0.775571	2.78385
Age	2009-01-01	41-50	2.50541	718446	18	1.48411	3.95983
Age	2010-01-01	41-50	1.51404	726535	11	0.754773	2.70919
Age	2011-01-01	41-50	2.04202	734567	15	1.14207	3.36819
Age	2012-01-01	41-50	2.55338	744111	19	1.5366	3.98762
Age	2013-01-01	41-50	2.82062	744518	21	1.74534	4.31181
Age	2014-01-01	41-50	2.68764	744148	20	1.641	4.15104
Age	2015-01-01	41-50	2.51173	756452	19	1.51153	3.92257
Age	2016-01-01	41-50	2.38717	754030	18	1.41407	3.77296
Age	2017-01-01	41-50	3.68929	731848	27	2.43069	5.36793
Age	2018-01-01	41-50	4.52268	707545	32	3.09298	6.38489
Age	2019-01-01	41-50	2.53467	670698	17	1.4757	4.05847
Age	2020-01-01	41-50	4.42857	632258	28	2.9421	6.40076
Age	2021-01-01	41-50	4.54377	594220	27	2.99367	6.6112
Age	2006-01-01	51-60	0.339838	588516	2	0.0411559	1.22761
Age	2007-01-01	51-60	0	549478	0		0.671342
Age	2008-01-01	51-60	0	509817	0		0.723569
Age	2009-01-01	51-60	0	467538	0		0.789001
Age	2010-01-01	51-60	1.18119	423301	5	0.38353	2.75651
Age	2011-01-01	51-60	0	379049	0		0.973194
Age	2012-01-01	51-60	0	329786	0		1.11857
Age	2013-01-01	51-60	0.355683	281149	1	0.00900512	1.98174
Age	2014-01-01	51-60	0.418446	238980	1	0.0105941	2.33143
Age	2015-01-01	51-60	0	209395	0		1.76168
Age	2016-01-01	51-60	0.49693	201236	1	0.0125812	2.76871
Age	2017-01-01	51-60	0	210539	0		1.75212
Age	2018-01-01	51-60	0	218808	0		1.6859
Age	2019-01-01	51-60	0	222816	0		1.65557
Age	2020-01-01	51-60	0	226402	0		1.62935
Age	2021-01-01	51-60	0	225844	0		1.63337
Age	2006-01-01	61-70	0	8316.54	0		44.3559
Age	2007-01-01	61-70	11.7608	8502.81	1	0.297758	65.5271
Age	2008-01-01	61-70	0	8910.13	0		41.4009
Age	2009-01-01	61-70	0	9010.72	0		40.9388
Age	2010-01-01	61-70	0	8788.36	0		41.9746
Age	2011-01-01	61-70	0	8637.17	0		42.7094
Age	2012-01-01	61-70	0	8238.74	0		44.7748
Age	2013-01-01	61-70	0	8031.66	0		45.9292
Age	2014-01-01	61-70	0	8082.8	0		45.6386
Age	2015-01-01	61-70	0	8807.42	0		41.8838
Age	2016-01-01	61-70	0	9636.91	0		38.2787
Age	2017-01-01	61-70	0	10184	0		36.2223
Age	2018-01-01	61-70	0	10653.8	0		34.6249
Age	2019-01-01	61-70	0	10856.7	0		33.9778
Age	2020-01-01	61-70	0	10659.8	0		34.6055
Age	2021-01-01	61-70	0	10363.7	0		35.5941
