# Supplementary material for: Automating incidence and prevalence analysis in open cohorts
Source: BMC Med Res Methodol. 2024 Jul 4;24:144. doi: 10.1186/s12874-024-02266-7 (PMC11223317; doi:10.1186/s12874-024-02266-7)
Supplement: Supplementary file 5 — Supplementary Material 5: S5. Prevalence of ectopic pregnancy overall and by subgroup. Time series of prevalence of ectopic pregnancy in CPRD Aurum from 2006-2021, overall and by subgroups of Index of Multiple Deprivation, region, ethnicity and age category. [file 12874_2024_2266_MOESM5_ESM.xlsx]

## Sheet: 12874_2024_2266_MOESM5_ESM
Category	Year	Subgroup Value	Prevalence	Denominator	Numerator	Lower	Upper
Overall	2006-01-01	OVERALL	839.259	3494989	29332	829.681	848.919
Overall	2007-01-01	OVERALL	874.272	3550383	31040	864.573	884.053
Overall	2008-01-01	OVERALL	902.18	3608260	32553	892.406	912.035
Overall	2009-01-01	OVERALL	937.952	3661380	34342	928.058	947.926
Overall	2010-01-01	OVERALL	964.262	3713928	35812	954.301	974.302
Overall	2011-01-01	OVERALL	994.886	3745657	37265	984.81	1005.04
Overall	2012-01-01	OVERALL	1027.86	3778430	38837	1017.66	1038.13
Overall	2013-01-01	OVERALL	1056.04	3808562	40220	1045.75	1066.41
Overall	2014-01-01	OVERALL	1103.07	3742921	41287	1092.45	1113.76
Overall	2015-01-01	OVERALL	1130.86	3768362	42615	1120.15	1141.65
Overall	2016-01-01	OVERALL	1153.92	3861878	44563	1143.23	1164.68
Overall	2017-01-01	OVERALL	1168.35	3958138	46245	1157.73	1179.05
Overall	2018-01-01	OVERALL	1174.9	4064938	47759	1164.39	1185.49
Overall	2019-01-01	OVERALL	1188.28	4136733	49156	1177.8	1198.83
Overall	2020-01-01	OVERALL	1200.94	4128090	49576	1190.39	1211.56
Overall	2021-01-01	OVERALL	1208.39	4120514	49792	1197.8	1219.05
IMD Score	2006-01-01	1	814.995	335953	2738	784.751	846.106
IMD Score	2007-01-01	1	857.051	339653	2911	826.197	888.763
IMD Score	2008-01-01	1	876.253	345334	3026	845.307	908.042
IMD Score	2009-01-01	1	905.95	354324	3210	874.878	937.844
IMD Score	2010-01-01	1	926.271	359614	3331	895.079	958.272
IMD Score	2011-01-01	1	955.141	362250	3460	923.578	987.509
IMD Score	2012-01-01	1	990.221	364060	3605	958.158	1023.08
IMD Score	2013-01-01	1	1020.33	365176	3726	987.828	1053.63
IMD Score	2014-01-01	1	1057.93	361932	3829	1024.69	1091.98
IMD Score	2015-01-01	1	1096.54	365969	4013	1062.87	1131
IMD Score	2016-01-01	1	1119.48	375264	4201	1085.88	1153.85
IMD Score	2017-01-01	1	1135.05	384651	4366	1101.63	1169.23
IMD Score	2018-01-01	1	1149.35	392394	4510	1116.05	1183.4
IMD Score	2019-01-01	1	1170.11	397313	4649	1136.71	1204.24
IMD Score	2020-01-01	1	1184.07	389757	4615	1150.15	1218.74
IMD Score	2021-01-01	1	1169.5	385293	4506	1135.6	1204.16
IMD Score	2006-01-01	2	809.499	271526	2198	776.007	844.064
IMD Score	2007-01-01	2	835.037	275437	2300	801.255	869.876
IMD Score	2008-01-01	2	853.597	279523	2386	819.687	888.55
IMD Score	2009-01-01	2	894.778	284540	2546	860.355	930.224
IMD Score	2010-01-01	2	943.969	288251	2721	908.83	980.118
IMD Score	2011-01-01	2	965.931	290704	2808	930.531	1002.33
IMD Score	2012-01-01	2	992.962	292962	2909	957.202	1029.71
IMD Score	2013-01-01	2	1020.83	293488	2996	984.596	1058.05
IMD Score	2014-01-01	2	1083.31	284315	3080	1045.38	1122.25
IMD Score	2015-01-01	2	1104.73	284865	3147	1066.47	1144.02
IMD Score	2016-01-01	2	1117.09	292367	3266	1079.1	1156.07
IMD Score	2017-01-01	2	1143.45	298833	3417	1105.43	1182.44
IMD Score	2018-01-01	2	1153.57	305833	3528	1115.82	1192.28
IMD Score	2019-01-01	2	1149.46	313626	3605	1112.24	1187.61
IMD Score	2020-01-01	2	1169.08	313238	3662	1131.52	1207.57
IMD Score	2021-01-01	2	1167.38	319690	3732	1130.22	1205.45
IMD Score	2006-01-01	3	849.701	320701	2725	818.094	882.216
IMD Score	2007-01-01	3	888.699	325532	2893	856.607	921.686
IMD Score	2008-01-01	3	918.109	330135	3031	885.712	951.389
IMD Score	2009-01-01	3	944.39	337890	3191	911.904	977.738
IMD Score	2010-01-01	3	961.628	343584	3304	929.115	994.988
IMD Score	2011-01-01	3	991.511	345029	3421	958.561	1025.3
IMD Score	2012-01-01	3	1021.09	348059	3554	987.794	1055.22
IMD Score	2013-01-01	3	1043.44	349230	3644	1009.83	1077.88
IMD Score	2014-01-01	3	1073.91	347796	3735	1039.74	1108.91
IMD Score	2015-01-01	3	1098.84	349642	3842	1064.36	1134.14
IMD Score	2016-01-01	3	1118.36	357218	3995	1083.95	1153.59
IMD Score	2017-01-01	3	1132.11	363923	4120	1097.8	1167.22
IMD Score	2018-01-01	3	1131.37	372823	4218	1097.48	1166.04
IMD Score	2019-01-01	3	1153.78	381442	4401	1119.94	1188.38
IMD Score	2020-01-01	3	1181.73	385029	4550	1147.64	1216.57
IMD Score	2021-01-01	3	1185.75	371664	4407	1151	1221.28
IMD Score	2006-01-01	4	858.166	361818	3105	828.244	888.893
IMD Score	2007-01-01	4	892.433	364061	3249	862.007	923.658
IMD Score	2008-01-01	4	917.563	369457	3390	886.932	948.981
IMD Score	2009-01-01	4	954.039	376190	3589	923.079	985.773
IMD Score	2010-01-01	4	986.866	382524	3775	955.633	1018.86
IMD Score	2011-01-01	4	1010.01	386134	3900	978.559	1042.22
IMD Score	2012-01-01	4	1051.81	389235	4094	1019.83	1084.53
IMD Score	2013-01-01	4	1078.67	391592	4224	1046.39	1111.7
IMD Score	2014-01-01	4	1126.73	382965	4315	1093.36	1160.87
IMD Score	2015-01-01	4	1145.23	383939	4397	1111.63	1179.59
IMD Score	2016-01-01	4	1168.52	391006	4569	1134.88	1202.91
IMD Score	2017-01-01	4	1178.69	398492	4697	1145.22	1212.89
IMD Score	2018-01-01	4	1197.41	406292	4865	1164	1231.54
IMD Score	2019-01-01	4	1200.46	412174	4948	1167.25	1234.39
IMD Score	2020-01-01	4	1221.68	402969	4923	1187.79	1256.29
IMD Score	2021-01-01	4	1220.46	403701	4927	1186.61	1255.02
IMD Score	2006-01-01	5	819.086	325851	2669	788.303	850.763
IMD Score	2007-01-01	5	853.24	331208	2826	822.069	885.291
IMD Score	2008-01-01	5	880.418	336204	2960	848.983	912.718
IMD Score	2009-01-01	5	916.711	343838	3152	884.984	949.284
IMD Score	2010-01-01	5	934.433	351122	3281	902.73	966.965
IMD Score	2011-01-01	5	963.463	352686	3398	931.338	996.414
IMD Score	2012-01-01	5	996.561	355924	3547	964.032	1029.91
IMD Score	2013-01-01	5	1020.05	360964	3682	987.362	1053.54
IMD Score	2014-01-01	5	1083.44	350367	3796	1049.24	1118.46
IMD Score	2015-01-01	5	1086.9	351733	3823	1052.72	1121.92
IMD Score	2016-01-01	5	1110.22	360739	4005	1076.1	1145.15
IMD Score	2017-01-01	5	1123.75	369654	4154	1089.84	1158.46
IMD Score	2018-01-01	5	1128.67	381510	4306	1095.21	1162.9
IMD Score	2019-01-01	5	1139.73	385355	4392	1106.27	1173.94
IMD Score	2020-01-01	5	1158.96	388021	4497	1125.33	1193.34
IMD Score	2021-01-01	5	1168.64	393448	4598	1135.1	1202.92
IMD Score	2006-01-01	6	896.722	357859	3209	865.962	928.296
IMD Score	2007-01-01	6	935.717	362396	3391	904.485	967.752
IMD Score	2008-01-01	6	971.019	368170	3575	939.447	1003.38
IMD Score	2009-01-01	6	997.879	373893	3731	966.114	1030.42
IMD Score	2010-01-01	6	1026.88	376968	3871	994.781	1059.75
IMD Score	2011-01-01	6	1062.48	381090	4049	1030	1095.72
IMD Score	2012-01-01	6	1093.44	384293	4202	1060.62	1127.01
IMD Score	2013-01-01	6	1109.8	389258	4320	1076.95	1143.4
IMD Score	2014-01-01	6	1151.76	388016	4469	1118.23	1186.03
IMD Score	2015-01-01	6	1194.37	390834	4668	1160.35	1229.13
IMD Score	2016-01-01	6	1222.22	400583	4896	1188.22	1256.94
IMD Score	2017-01-01	6	1244.63	406868	5064	1210.58	1279.39
IMD Score	2018-01-01	6	1261.07	417900	5270	1227.25	1295.58
IMD Score	2019-01-01	6	1270.2	420565	5342	1236.36	1304.72
IMD Score	2020-01-01	6	1277.47	416213	5317	1243.36	1312.28
IMD Score	2021-01-01	6	1284.6	422934	5433	1250.66	1319.22
IMD Score	2006-01-01	7	763.019	406543	3102	736.401	790.353
IMD Score	2007-01-01	7	792.475	415786	3295	765.645	820.005
IMD Score	2008-01-01	7	819.053	423782	3471	792.029	846.764
IMD Score	2009-01-01	7	864.517	423011	3657	836.722	892.999
IMD Score	2010-01-01	7	888.181	430768	3826	860.258	916.78
IMD Score	2011-01-01	7	926.695	438008	4059	898.404	955.651
IMD Score	2012-01-01	7	952.792	445113	4241	924.33	981.908
IMD Score	2013-01-01	7	989.2	449454	4446	960.335	1018.71
IMD Score	2014-01-01	7	1013.71	450425	4566	984.517	1043.55
IMD Score	2015-01-01	7	1057.69	452588	4787	1027.94	1088.09
IMD Score	2016-01-01	7	1078.65	464470	5010	1048.98	1108.94
IMD Score	2017-01-01	7	1079.71	483185	5217	1050.61	1109.41
IMD Score	2018-01-01	7	1077.09	501442	5401	1048.56	1106.21
IMD Score	2019-01-01	7	1083.64	513270	5562	1055.35	1112.5
IMD Score	2020-01-01	7	1091.32	513598	5605	1062.94	1120.27
IMD Score	2021-01-01	7	1112.71	510375	5679	1083.96	1142.03
IMD Score	2006-01-01	8	831.294	312645	2599	799.639	863.882
IMD Score	2007-01-01	8	866.532	319319	2767	834.542	899.433
IMD Score	2008-01-01	8	892.772	326623	2916	860.66	925.777
IMD Score	2009-01-01	8	924.648	331802	3068	892.215	957.958
IMD Score	2010-01-01	8	959.813	336628	3231	927	993.491
IMD Score	2011-01-01	8	987.101	341809	3374	954.072	1020.98
IMD Score	2012-01-01	8	1020.72	345147	3523	987.294	1055
IMD Score	2013-01-01	8	1057.48	349793	3699	1023.68	1092.12
IMD Score	2014-01-01	8	1113.84	335417	3736	1078.4	1150.14
IMD Score	2015-01-01	8	1143.8	338697	3874	1108.06	1180.39
IMD Score	2016-01-01	8	1168.8	348733	4076	1133.19	1205.25
IMD Score	2017-01-01	8	1188.99	359549	4275	1153.61	1225.18
IMD Score	2018-01-01	8	1185.61	373225	4425	1150.93	1221.07
IMD Score	2019-01-01	8	1204.99	384235	4630	1170.53	1240.21
IMD Score	2020-01-01	8	1197.99	378886	4539	1163.38	1233.35
IMD Score	2021-01-01	8	1211.52	370445	4488	1176.33	1247.49
IMD Score	2006-01-01	9	863.762	351949	3040	833.327	895.024
IMD Score	2007-01-01	9	894.991	358216	3206	864.276	926.519
IMD Score	2008-01-01	9	931.721	363306	3385	900.596	963.649
IMD Score	2009-01-01	9	968.042	366100	3544	936.43	1000.45
IMD Score	2010-01-01	9	977.247	370633	3622	945.678	1009.6
IMD Score	2011-01-01	9	1017.37	374300	3808	985.307	1050.2
IMD Score	2012-01-01	9	1042.08	377130	3930	1009.75	1075.18
IMD Score	2013-01-01	9	1072.82	381333	4091	1040.19	1106.2
IMD Score	2014-01-01	9	1108.31	382205	4236	1075.18	1142.19
IMD Score	2015-01-01	9	1130.73	386565	4371	1097.45	1164.76
IMD Score	2016-01-01	9	1156.34	397979	4602	1123.17	1190.24
IMD Score	2017-01-01	9	1172.53	409967	4807	1139.62	1206.16
IMD Score	2018-01-01	9	1169.89	423543	4955	1137.54	1202.93
IMD Score	2019-01-01	9	1195	435146	5200	1162.74	1227.93
IMD Score	2020-01-01	9	1200.95	443231	5323	1168.91	1233.66
IMD Score	2021-01-01	9	1214.05	439851	5340	1181.7	1247.05
IMD Score	2006-01-01	10	875.853	428839	3756	848.064	904.321
IMD Score	2007-01-01	10	915.405	436965	4000	887.254	944.222
IMD Score	2008-01-01	10	947.405	443422	4201	918.97	976.495
IMD Score	2009-01-01	10	990.757	446830	4427	961.785	1020.38
IMD Score	2010-01-01	10	1025.18	450361	4617	995.817	1055.18
IMD Score	2011-01-01	10	1055.17	449880	4747	1025.36	1085.62
IMD Score	2012-01-01	10	1100.42	452463	4979	1070.07	1131.42
IMD Score	2013-01-01	10	1131.8	453878	5137	1101.06	1163.18
IMD Score	2014-01-01	10	1209.98	434799	5261	1177.51	1243.13
IMD Score	2015-01-01	10	1238.99	438504	5433	1206.26	1272.38
IMD Score	2016-01-01	10	1264.7	448092	5667	1231.98	1298.06
IMD Score	2017-01-01	10	1279.99	457190	5852	1247.41	1313.22
IMD Score	2018-01-01	10	1294.09	463723	6001	1261.55	1327.26
IMD Score	2019-01-01	10	1315.16	466939	6141	1282.47	1348.47
IMD Score	2020-01-01	10	1330.47	469908	6252	1297.7	1363.87
IMD Score	2021-01-01	10	1342.95	474850	6377	1310.19	1376.32
Health Authority	2006-01-01	East Midlands	806.89	82787	668	746.852	870.469
Health Authority	2007-01-01	East Midlands	847.719	84226	714	786.671	912.247
Health Authority	2008-01-01	East Midlands	878.149	85293	749	816.377	943.357
Health Authority	2009-01-01	East Midlands	901.106	87892	792	839.433	966.111
Health Authority	2010-01-01	East Midlands	913.196	89247	815	851.568	978.105
Health Authority	2011-01-01	East Midlands	953.241	90848	866	890.801	1018.9
Health Authority	2012-01-01	East Midlands	974.405	91543	892	911.501	1040.51
Health Authority	2013-01-01	East Midlands	979.063	92231	903	916.238	1045.06
Health Authority	2014-01-01	East Midlands	999.297	91064	910	935.416	1066.39
Health Authority	2015-01-01	East Midlands	1046.59	91249	955	981.253	1115.13
Health Authority	2016-01-01	East Midlands	1070.49	93789	1004	1005.29	1138.81
Health Authority	2017-01-01	East Midlands	1065.76	96363	1027	1001.57	1132.99
Health Authority	2018-01-01	East Midlands	1084.59	99946	1084	1020.97	1151.12
Health Authority	2019-01-01	East Midlands	1108	103881	1151	1044.9	1173.91
Health Authority	2020-01-01	East Midlands	1072.53	87457	938	1004.98	1143.42
Health Authority	2021-01-01	East Midlands	1053.79	89107	939	987.456	1123.41
Health Authority	2006-01-01	East of England	960.115	148628	1427	910.94	1011.25
Health Authority	2007-01-01	East of England	996.973	151659	1512	947.348	1048.52
Health Authority	2008-01-01	East of England	1019.2	154043	1570	969.399	1070.89
Health Authority	2009-01-01	East of England	1059.72	157967	1674	1009.55	1111.72
Health Authority	2010-01-01	East of England	1110.42	160660	1784	1059.48	1163.17
Health Authority	2011-01-01	East of England	1134.83	162050	1839	1083.55	1187.92
Health Authority	2012-01-01	East of England	1174.69	163703	1923	1122.77	1228.39
Health Authority	2013-01-01	East of England	1203.79	165477	1992	1151.5	1257.84
Health Authority	2014-01-01	East of England	1233.71	165193	2038	1180.72	1288.46
Health Authority	2015-01-01	East of England	1280.91	166912	2138	1227.19	1336.39
Health Authority	2016-01-01	East of England	1286.12	169969	2186	1232.76	1341.19
Health Authority	2017-01-01	East of England	1324.9	174127	2307	1271.38	1380.09
Health Authority	2018-01-01	East of England	1318.2	177439	2339	1265.31	1372.73
Health Authority	2019-01-01	East of England	1325.57	178112	2361	1272.63	1380.14
Health Authority	2020-01-01	East of England	1350.34	165884	2240	1294.99	1407.45
Health Authority	2021-01-01	East of England	1351.36	161467	2182	1295.25	1409.28
Health Authority	2006-01-01	London	875.674	641106	5614	852.916	898.886
Health Authority	2007-01-01	London	910.58	652661	5943	887.575	934.031
Health Authority	2008-01-01	London	943.81	669520	6319	920.682	967.374
Health Authority	2009-01-01	London	979.29	687437	6732	956.035	1002.97
Health Authority	2010-01-01	London	1005.37	708592	7124	982.162	1029
Health Authority	2011-01-01	London	1035.91	724196	7502	1012.6	1059.62
Health Authority	2012-01-01	London	1066	739965	7888	1042.6	1089.79
Health Authority	2013-01-01	London	1095.73	759402	8321	1072.31	1119.53
Health Authority	2014-01-01	London	1140.28	755168	8611	1116.32	1164.62
Health Authority	2015-01-01	London	1173.06	756399	8873	1148.78	1197.72
Health Authority	2016-01-01	London	1179.07	791472	9332	1155.27	1203.24
Health Authority	2017-01-01	London	1179.39	828736	9774	1156.12	1203
Health Authority	2018-01-01	London	1172.27	869513	10193	1149.62	1195.25
Health Authority	2019-01-01	London	1177.76	900696	10608	1155.45	1200.39
Health Authority	2020-01-01	London	1179.48	918200	10830	1157.37	1201.91
Health Authority	2021-01-01	London	1174.71	931972	10948	1152.81	1196.93
Health Authority	2006-01-01	North East	832.286	112942	940	779.923	887.239
Health Authority	2007-01-01	North East	854.462	114575	979	801.769	909.709
Health Authority	2008-01-01	North East	883.755	116435	1029	830.575	939.446
Health Authority	2009-01-01	North East	893.756	119160	1065	840.878	949.089
Health Authority	2010-01-01	North East	921.508	121757	1122	868.369	977.047
Health Authority	2011-01-01	North East	949.7	123618	1174	896.145	1005.62
Health Authority	2012-01-01	North East	985.595	123986	1222	931.103	1042.44
Health Authority	2013-01-01	North East	1011.83	125021	1265	956.833	1069.16
Health Authority	2014-01-01	North East	1043.6	125048	1305	987.739	1101.8
Health Authority	2015-01-01	North East	1118.93	125388	1403	1061.14	1179.05
Health Authority	2016-01-01	North East	1163.44	126693	1474	1104.8	1224.39
Health Authority	2017-01-01	North East	1208.5	128010	1547	1149.02	1270.26
Health Authority	2018-01-01	North East	1206.57	129707	1565	1147.52	1267.86
Health Authority	2019-01-01	North East	1229.02	131324	1614	1169.79	1290.48
Health Authority	2020-01-01	North East	1228.97	126773	1558	1168.69	1291.55
Health Authority	2021-01-01	North East	1227.76	127061	1560	1167.58	1290.23
Health Authority	2006-01-01	North West	765.058	667400	5106	744.216	786.337
Health Authority	2007-01-01	North West	800.03	677350	5419	778.869	821.619
Health Authority	2008-01-01	North West	826.19	685678	5665	804.814	847.989
Health Authority	2009-01-01	North West	864.024	691300	5973	842.25	886.219
Health Authority	2010-01-01	North West	892.171	694037	6192	870.086	914.675
Health Authority	2011-01-01	North West	929.477	696413	6473	906.97	952.401
Health Authority	2012-01-01	North West	969.642	697474	6763	946.668	993.032
Health Authority	2013-01-01	North West	1004.51	695265	6984	981.087	1028.35
Health Authority	2014-01-01	North West	1048.78	679168	7123	1024.57	1073.43
Health Authority	2015-01-01	North West	1074.2	683017	7337	1049.76	1099.07
Health Authority	2016-01-01	North West	1107.05	696537	7711	1082.48	1132.04
Health Authority	2017-01-01	North West	1130.05	710235	8026	1105.46	1155.05
Health Authority	2018-01-01	North West	1146.5	723767	8298	1121.96	1171.44
Health Authority	2019-01-01	North West	1169.74	736400	8614	1145.17	1194.71
Health Authority	2020-01-01	North West	1199.2	742661	8906	1174.42	1224.37
Health Authority	2021-01-01	North West	1210.55	745279	9022	1185.7	1235.8
Health Authority	2006-01-01	Northern Ireland	848.052	15683	133	710.046	1005.04
Health Authority	2007-01-01	Northern Ireland	884.735	16050	142	745.196	1042.81
Health Authority	2008-01-01	Northern Ireland	921.547	16494	152	780.86	1080.25
Health Authority	2009-01-01	Northern Ireland	970.874	16995	165	828.376	1130.84
Health Authority	2010-01-01	Northern Ireland	992.086	17438	173	849.749	1151.44
Health Authority	2011-01-01	Northern Ireland	1016.89	17701	180	873.75	1176.79
Health Authority	2012-01-01	Northern Ireland	1067.75	17888	191	921.683	1230.4
Health Authority	2013-01-01	Northern Ireland	1070.66	18213	195	925.649	1231.95
Health Authority	2014-01-01	Northern Ireland	1095.99	18522	203	950.396	1257.58
Health Authority	2015-01-01	Northern Ireland	1047.29	18906	198	906.477	1203.77
Health Authority	2016-01-01	Northern Ireland	1090.63	19255	210	948.091	1248.54
Health Authority	2017-01-01	Northern Ireland	1085.63	19712	214	945.036	1241.25
Health Authority	2018-01-01	Northern Ireland	1102.17	20142	222	961.942	1257.1
Health Authority	2019-01-01	Northern Ireland	1107.16	20503	227	967.796	1260.94
Health Authority	2020-01-01	Northern Ireland	1109.68	20997	233	971.755	1261.7
Health Authority	2021-01-01	Northern Ireland	1094.66	21742	238	959.985	1242.93
Health Authority	2006-01-01	South East	850.013	707283	6012	828.661	871.777
Health Authority	2007-01-01	South East	881.629	718443	6334	860.049	903.613
Health Authority	2008-01-01	South East	907.377	731890	6641	885.683	929.467
Health Authority	2009-01-01	South East	941.403	748139	7043	919.544	963.65
Health Authority	2010-01-01	South East	968.892	759011	7354	946.873	991.295
Health Authority	2011-01-01	South East	1003.7	763475	7663	981.352	1026.43
Health Authority	2012-01-01	South East	1037.01	770484	7990	1014.4	1060
Health Authority	2013-01-01	South East	1063.18	775129	8241	1040.35	1086.38
Health Authority	2014-01-01	South East	1112.44	766154	8523	1088.95	1136.31
Health Authority	2015-01-01	South East	1131.02	774081	8755	1107.45	1154.96
Health Authority	2016-01-01	South East	1152.02	786355	9059	1128.42	1176
Health Authority	2017-01-01	South East	1165.86	798724	9312	1142.3	1189.78
Health Authority	2018-01-01	South East	1175.16	814358	9570	1151.73	1198.94
Health Authority	2019-01-01	South East	1188.41	830941	9875	1165.09	1212.09
Health Authority	2020-01-01	South East	1204.41	835184	10059	1180.98	1228.18
Health Authority	2021-01-01	South East	1209.56	825013	9979	1185.94	1233.53
Health Authority	2006-01-01	South West	900.099	432286	3891	872.036	928.834
Health Authority	2007-01-01	South West	939.694	435993	4097	911.138	968.918
Health Authority	2008-01-01	South West	966.091	439710	4248	937.255	995.589
Health Authority	2009-01-01	South West	999.519	445214	4450	970.366	1029.33
Health Authority	2010-01-01	South West	1013.41	450460	4565	984.222	1043.24
Health Authority	2011-01-01	South West	1039.22	453224	4710	1009.75	1069.33
Health Authority	2012-01-01	South West	1062.22	455838	4842	1032.51	1092.57
Health Authority	2013-01-01	South West	1085.89	457043	4963	1055.89	1116.53
Health Authority	2014-01-01	South West	1161.07	431239	5007	1129.13	1193.69
Health Authority	2015-01-01	South West	1187.53	434010	5154	1155.33	1220.4
Health Authority	2016-01-01	South West	1231.28	437349	5385	1198.61	1264.62
Health Authority	2017-01-01	South West	1237.37	445139	5508	1204.9	1270.48
Health Authority	2018-01-01	South West	1251.66	456433	5713	1219.41	1284.55
Health Authority	2019-01-01	South West	1258.85	457798	5763	1226.56	1291.78
Health Authority	2020-01-01	South West	1262.04	454660	5738	1229.6	1295.13
Health Authority	2021-01-01	South West	1259.21	457828	5765	1226.91	1292.14
Health Authority	2006-01-01	West Midlands	793.268	557441	4422	770.057	817
Health Authority	2007-01-01	West Midlands	832.29	568071	4728	808.734	856.359
Health Authority	2008-01-01	West Midlands	859.74	575290	4946	835.945	884.041
Health Authority	2009-01-01	West Midlands	902.571	573584	5177	878.15	927.498
Health Authority	2010-01-01	West Midlands	926.986	578002	5358	902.33	952.146
Health Authority	2011-01-01	West Midlands	952.579	577905	5505	927.58	978.081
Health Authority	2012-01-01	West Midlands	986.766	581090	5734	961.389	1012.64
Health Authority	2013-01-01	West Midlands	1016.02	582568	5919	990.298	1042.24
Health Authority	2014-01-01	West Midlands	1057.65	574292	6074	1031.22	1084.59
Health Authority	2015-01-01	West Midlands	1079.13	579820	6257	1052.55	1106.2
Health Authority	2016-01-01	West Midlands	1105.52	598087	6612	1079.04	1132.5
Health Authority	2017-01-01	West Midlands	1125.61	611313	6881	1099.17	1152.53
Health Authority	2018-01-01	West Midlands	1134.72	623855	7079	1108.44	1161.47
Health Authority	2019-01-01	West Midlands	1150.09	624125	7178	1123.64	1177.01
Health Authority	2020-01-01	West Midlands	1169.23	633752	7410	1142.75	1196.16
Health Authority	2021-01-01	West Midlands	1188.05	634735	7541	1161.39	1215.18
Health Authority	2006-01-01	Yorkshire & The Humber	873.387	125145	1093	822.369	926.741
Health Authority	2007-01-01	Yorkshire & The Humber	900.887	127208	1146	849.476	954.595
Health Authority	2008-01-01	Yorkshire & The Humber	932.284	129896	1211	880.509	986.309
Health Authority	2009-01-01	Yorkshire & The Humber	948.89	132576	1258	897.172	1002.81
Health Authority	2010-01-01	Yorkshire & The Humber	978.31	133700	1308	926.004	1032.8
Health Authority	2011-01-01	Yorkshire & The Humber	991.936	135291	1342	939.568	1046.46
Health Authority	2012-01-01	Yorkshire & The Humber	1021.57	135674	1386	968.486	1076.8
Health Authority	2013-01-01	Yorkshire & The Humber	1040.1	137583	1431	986.901	1095.42
Health Authority	2014-01-01	Yorkshire & The Humber	1090.7	136610	1490	1036.01	1147.52
Health Authority	2015-01-01	Yorkshire & The Humber	1116.33	138131	1542	1061.3	1173.47
Health Authority	2016-01-01	Yorkshire & The Humber	1118.41	141898	1587	1064.05	1174.82
Health Authority	2017-01-01	Yorkshire & The Humber	1132.91	145289	1646	1078.84	1189
Health Authority	2018-01-01	Yorkshire & The Humber	1134.06	149287	1693	1080.67	1189.39
Health Authority	2019-01-01	Yorkshire & The Humber	1154.08	152936	1765	1100.86	1209.2
Health Authority	2020-01-01	Yorkshire & The Humber	1168.3	142429	1664	1112.84	1225.82
Health Authority	2021-01-01	Yorkshire & The Humber	1277.71	126007	1610	1216.05	1341.68
Ethnicity	2006-01-01	ASIAN	719.818	146148	1052	676.972	764.665
Ethnicity	2007-01-01	ASIAN	731.585	161157	1179	690.416	774.567
Ethnicity	2008-01-01	ASIAN	741.388	184249	1366	702.588	781.773
Ethnicity	2009-01-01	ASIAN	746.464	205770	1536	709.596	784.751
Ethnicity	2010-01-01	ASIAN	767.671	226399	1738	732	804.631
Ethnicity	2011-01-01	ASIAN	778.427	246009	1915	743.949	814.09
Ethnicity	2012-01-01	ASIAN	798.989	263583	2106	765.226	833.859
Ethnicity	2013-01-01	ASIAN	819.171	282725	2316	786.145	853.227
Ethnicity	2014-01-01	ASIAN	851.644	294137	2505	818.617	885.662
Ethnicity	2015-01-01	ASIAN	890.412	301658	2686	857.054	924.736
Ethnicity	2016-01-01	ASIAN	922.013	316156	2915	888.843	956.105
Ethnicity	2017-01-01	ASIAN	928.135	334111	3101	895.752	961.389
Ethnicity	2018-01-01	ASIAN	945.671	352977	3338	913.859	978.307
Ethnicity	2019-01-01	ASIAN	965.848	367242	3547	934.321	998.167
Ethnicity	2020-01-01	ASIAN	963.212	382055	3680	932.34	994.846
Ethnicity	2021-01-01	ASIAN	966.3	399876	3864	936.069	997.258
Ethnicity	2006-01-01	BLACK	1645.7	90478	1489	1563.17	1731.47
Ethnicity	2007-01-01	BLACK	1692.06	101415	1716	1612.94	1774.05
Ethnicity	2008-01-01	BLACK	1729.27	114557	1981	1653.95	1807.14
Ethnicity	2009-01-01	BLACK	1726.92	125368	2165	1654.93	1801.23
Ethnicity	2010-01-01	BLACK	1730.19	134089	2320	1660.5	1802.06
Ethnicity	2011-01-01	BLACK	1726.64	140736	2430	1658.66	1796.68
Ethnicity	2012-01-01	BLACK	1759.15	147685	2598	1692.15	1828.12
Ethnicity	2013-01-01	BLACK	1770.27	154553	2736	1704.55	1837.87
Ethnicity	2014-01-01	BLACK	1811.46	158712	2875	1745.84	1878.91
Ethnicity	2015-01-01	BLACK	1854.37	161834	3001	1788.61	1921.93
Ethnicity	2016-01-01	BLACK	1855.54	169385	3143	1791.23	1921.56
Ethnicity	2017-01-01	BLACK	1860.33	177227	3297	1797.36	1924.93
Ethnicity	2018-01-01	BLACK	1842	184799	3404	1780.64	1904.94
Ethnicity	2019-01-01	BLACK	1831.12	188628	3454	1770.55	1893.22
Ethnicity	2020-01-01	BLACK	1822.13	193565	3527	1762.48	1883.27
Ethnicity	2021-01-01	BLACK	1793.49	198328	3557	1735.03	1853.42
Ethnicity	2006-01-01	MISSING	691.463	1350614	9339	677.51	705.632
Ethnicity	2007-01-01	MISSING	711.64	1281688	9121	697.109	726.397
Ethnicity	2008-01-01	MISSING	723.607	1156429	8368	708.185	739.28
Ethnicity	2009-01-01	MISSING	749.231	1031191	7726	732.616	766.127
Ethnicity	2010-01-01	MISSING	753.102	951929	7169	735.769	770.741
Ethnicity	2011-01-01	MISSING	766.607	882329	6764	748.446	785.098
Ethnicity	2012-01-01	MISSING	771.745	830067	6406	752.961	790.879
Ethnicity	2013-01-01	MISSING	783.67	788470	6179	764.25	803.458
Ethnicity	2014-01-01	MISSING	854.393	672407	5745	832.441	876.778
Ethnicity	2015-01-01	MISSING	855.529	659826	5645	833.355	878.143
Ethnicity	2016-01-01	MISSING	857.638	661934	5677	835.472	880.244
Ethnicity	2017-01-01	MISSING	856.486	662708	5676	834.347	879.063
Ethnicity	2018-01-01	MISSING	843.185	668062	5633	821.308	865.497
Ethnicity	2019-01-01	MISSING	838.322	653448	5478	816.268	860.822
Ethnicity	2020-01-01	MISSING	845.135	628775	5314	822.563	868.17
Ethnicity	2021-01-01	MISSING	862.689	592566	5112	839.2	886.668
Ethnicity	2006-01-01	MIXED	1327.57	23577	313	1184.55	1483.09
Ethnicity	2007-01-01	MIXED	1330.62	27055	360	1196.7	1475.43
Ethnicity	2008-01-01	MIXED	1290.72	32075	414	1169.37	1421.25
Ethnicity	2009-01-01	MIXED	1318.48	36709	484	1203.61	1441.35
Ethnicity	2010-01-01	MIXED	1301.96	40631	529	1193.36	1417.79
Ethnicity	2011-01-01	MIXED	1308.34	44178	578	1203.84	1419.49
Ethnicity	2012-01-01	MIXED	1346.36	47610	641	1244.13	1454.74
Ethnicity	2013-01-01	MIXED	1394.61	50695	707	1293.69	1501.32
Ethnicity	2014-01-01	MIXED	1372.9	53172	730	1275.1	1476.21
Ethnicity	2015-01-01	MIXED	1343.08	55693	748	1248.54	1442.88
Ethnicity	2016-01-01	MIXED	1320.93	59655	788	1230.3	1416.47
Ethnicity	2017-01-01	MIXED	1361.04	63995	871	1272.14	1454.52
Ethnicity	2018-01-01	MIXED	1334.01	68590	915	1248.97	1423.33
Ethnicity	2019-01-01	MIXED	1306.97	73223	957	1225.46	1392.47
Ethnicity	2020-01-01	MIXED	1303.55	77097	1005	1224.2	1386.7
Ethnicity	2021-01-01	MIXED	1292.79	81452	1053	1215.87	1373.29
Ethnicity	2006-01-01	OTHER	732.67	15969	117	605.927	878.092
Ethnicity	2007-01-01	OTHER	726.792	18162	132	608.092	861.889
Ethnicity	2008-01-01	OTHER	756.395	21814	165	645.377	881.025
Ethnicity	2009-01-01	OTHER	789.556	25584	202	684.417	906.273
Ethnicity	2010-01-01	OTHER	798.273	29188	233	699.052	907.627
Ethnicity	2011-01-01	OTHER	809.515	32118	260	714.095	914.133
Ethnicity	2012-01-01	OTHER	822.099	34789	286	729.57	923.112
Ethnicity	2013-01-01	OTHER	826.159	37402	309	736.599	923.605
Ethnicity	2014-01-01	OTHER	845.517	39739	336	757.514	940.936
Ethnicity	2015-01-01	OTHER	857.061	42004	360	770.801	950.333
Ethnicity	2016-01-01	OTHER	881.787	45249	399	797.376	972.703
Ethnicity	2017-01-01	OTHER	872.939	49488	432	792.55	959.27
Ethnicity	2018-01-01	OTHER	850.235	54926	467	774.859	930.962
Ethnicity	2019-01-01	OTHER	832.268	59476	495	760.555	908.922
Ethnicity	2020-01-01	OTHER	832.629	63894	532	763.369	906.485
Ethnicity	2021-01-01	OTHER	823.636	69691	574	757.625	893.858
Ethnicity	2006-01-01	WHITE	911.143	1868203	17022	897.506	924.935
Ethnicity	2007-01-01	WHITE	945.073	1960906	18532	931.515	958.78
Ethnicity	2008-01-01	WHITE	965.111	2099136	20259	951.867	978.494
Ethnicity	2009-01-01	WHITE	993.804	2236758	22229	980.782	1006.96
Ethnicity	2010-01-01	WHITE	1021.7	2331692	23823	1008.77	1034.76
Ethnicity	2011-01-01	WHITE	1054.79	2400287	25318	1041.84	1067.86
Ethnicity	2012-01-01	WHITE	1091.78	2454696	26800	1078.75	1104.94
Ethnicity	2013-01-01	WHITE	1121.29	2494717	27973	1108.19	1134.51
Ethnicity	2014-01-01	WHITE	1152.43	2524754	29096	1139.22	1165.75
Ethnicity	2015-01-01	WHITE	1184.57	2547347	30175	1171.24	1198.01
Ethnicity	2016-01-01	WHITE	1212.53	2609499	31641	1199.21	1225.97
Ethnicity	2017-01-01	WHITE	1230.73	2670609	32868	1217.46	1244.11
Ethnicity	2018-01-01	WHITE	1242.95	2735584	34002	1229.78	1256.23
Ethnicity	2019-01-01	WHITE	1260.41	2794716	35225	1247.29	1273.65
Ethnicity	2020-01-01	WHITE	1276.38	2782704	35518	1263.14	1289.73
Ethnicity	2021-01-01	WHITE	1282.37	2778601	35632	1269.09	1295.76
Age	2006-01-01	0-16	37.568	401938	151	31.8145	44.061
Age	2007-01-01	0-16	51.1467	437956	224	44.6673	58.3017
Age	2008-01-01	0-16	66.6586	472557	315	59.4996	74.4416
Age	2009-01-01	0-16	85.0846	504204	429	77.2225	93.53
Age	2010-01-01	0-16	98.3282	533926	525	90.0959	107.111
Age	2011-01-01	0-16	112.937	561376	634	104.316	122.08
Age	2012-01-01	0-16	128.914	587988	758	119.899	138.428
Age	2013-01-01	0-16	148.595	616440	916	139.127	158.538
Age	2014-01-01	0-16	171.37	626713	1074	161.273	181.934
Age	2015-01-01	0-16	187.214	658605	1233	176.909	197.963
Age	2016-01-01	0-16	201.806	697204	1407	191.398	212.633
Age	2017-01-01	0-16	216.176	738750	1597	205.702	227.045
Age	2018-01-01	0-16	240.214	780971	1876	229.466	251.336
Age	2019-01-01	0-16	260.97	816952	2132	250.009	272.288
Age	2020-01-01	0-16	281.129	837339	2354	269.886	292.72
Age	2021-01-01	0-16	294.948	853371	2517	283.537	306.701
Age	2006-01-01	17-30	633.543	896072	5677	617.168	650.242
Age	2007-01-01	17-30	693.007	924955	6410	676.144	710.183
Age	2008-01-01	17-30	742.197	952442	7069	724.995	759.705
Age	2009-01-01	17-30	800.884	978294	7835	783.247	818.818
Age	2010-01-01	17-30	838.501	1010852	8476	820.744	856.545
Age	2011-01-01	17-30	886.736	1033453	9164	868.673	905.08
Age	2012-01-01	17-30	934.472	1056104	9869	916.126	953.094
Age	2013-01-01	17-30	975.118	1080587	10537	956.587	993.918
Age	2014-01-01	17-30	1035.32	1068269	11060	1016.11	1054.8
Age	2015-01-01	17-30	1082.47	1077071	11659	1062.91	1102.3
Age	2016-01-01	17-30	1107.35	1108325	12273	1087.84	1127.11
Age	2017-01-01	17-30	1123.47	1145741	12872	1104.14	1143.04
Age	2018-01-01	17-30	1126.73	1188305	13389	1107.73	1145.98
Age	2019-01-01	17-30	1137	1218826	13858	1118.14	1156.09
Age	2020-01-01	17-30	1158.7	1225940	14205	1139.73	1177.92
Age	2021-01-01	17-30	1162.53	1235405	14362	1143.6	1181.7
Age	2006-01-01	31-40	1382.2	889526	12295	1357.87	1406.85
Age	2007-01-01	31-40	1425.71	909580	12968	1401.28	1450.47
Age	2008-01-01	31-40	1451.4	933722	13552	1427.06	1476.04
Age	2009-01-01	31-40	1482.61	957700	14199	1458.33	1507.21
Age	2010-01-01	31-40	1505.91	982464	14795	1481.74	1530.37
Age	2011-01-01	31-40	1530.67	999300	15296	1506.51	1555.12
Age	2012-01-01	31-40	1551.63	1020670	15837	1527.56	1575.98
Age	2013-01-01	31-40	1568.5	1041185	16331	1544.54	1592.75
Age	2014-01-01	31-40	1615.54	1029376	16630	1591.08	1640.29
Age	2015-01-01	31-40	1638.09	1044691	17113	1613.64	1662.82
Age	2016-01-01	31-40	1660.72	1074897	17851	1636.44	1685.26
Age	2017-01-01	31-40	1680.34	1104774	18564	1656.26	1704.69
Age	2018-01-01	31-40	1682.25	1138954	19160	1658.51	1706.24
Age	2019-01-01	31-40	1692.06	1163729	19691	1668.51	1715.86
Age	2020-01-01	31-40	1699.13	1166184	19815	1675.55	1722.96
Age	2021-01-01	31-40	1706.03	1167153	19912	1682.42	1729.9
Age	2006-01-01	41-50	1110.78	688973	7653	1086.04	1135.95
Age	2007-01-01	41-50	1135.65	697840	7925	1110.78	1160.93
Age	2008-01-01	41-50	1155.55	709016	8193	1130.66	1180.84
Age	2009-01-01	41-50	1180.8	720782	8511	1155.85	1206.16
Age	2010-01-01	41-50	1197.59	731802	8764	1172.65	1222.93
Age	2011-01-01	41-50	1218.01	738581	8996	1192.97	1243.45
Age	2012-01-01	41-50	1248.02	748628	9343	1222.84	1273.58
Age	2013-01-01	41-50	1264.37	757454	9577	1239.17	1289.95
Age	2014-01-01	41-50	1305.72	751311	9810	1280.01	1331.82
Age	2015-01-01	41-50	1319.07	757882	9997	1293.34	1345.19
Age	2016-01-01	41-50	1339.61	774032	10369	1313.95	1365.65
Age	2017-01-01	41-50	1380.08	751259	10368	1353.64	1406.91
Age	2018-01-01	41-50	1411.47	729309	10294	1384.34	1439.01
Age	2019-01-01	41-50	1458.02	701089	10222	1429.89	1486.56
Age	2020-01-01	41-50	1495.15	660803	9880	1465.81	1524.93
Age	2021-01-01	41-50	1545.32	622915	9626	1514.6	1576.5
Age	2006-01-01	51-60	574.496	610100	3505	555.633	593.837
Age	2007-01-01	51-60	603.321	571669	3449	583.352	623.799
Age	2008-01-01	51-60	631.819	531798	3360	610.634	653.551
Age	2009-01-01	51-60	671.436	491335	3299	648.717	694.747
Age	2010-01-01	51-60	715.676	446012	3192	691.061	740.943
Age	2011-01-01	51-60	770.418	404196	3114	743.594	797.963
Age	2012-01-01	51-60	832.702	356550	2969	803.016	863.205
Age	2013-01-01	51-60	915.499	304861	2791	881.846	950.108
Age	2014-01-01	51-60	1017.53	259254	2638	979.072	1057.12
Age	2015-01-01	51-60	1138.72	221828	2526	1094.74	1184.01
Age	2016-01-01	51-60	1299.46	198082	2574	1249.74	1350.65
Age	2017-01-01	51-60	1323.84	207654	2749	1274.81	1374.27
Age	2018-01-01	51-60	1350.37	216977	2930	1301.92	1400.17
Age	2019-01-01	51-60	1392.89	225144	3136	1344.56	1442.51
Age	2020-01-01	51-60	1406.09	227012	3192	1357.73	1455.74
Age	2021-01-01	51-60	1402.12	231007	3239	1354.25	1451.26
Age	2006-01-01	61-70	608.592	8380	51	453.103	800.202
Age	2007-01-01	61-70	763.45	8383	64	587.92	974.924
Age	2008-01-01	61-70	733.524	8725	64	564.875	936.709
Age	2009-01-01	61-70	761.169	9065	69	592.209	963.323
Age	2010-01-01	61-70	676.285	8872	60	516.048	870.528
Age	2011-01-01	61-70	697.063	8751	61	533.169	895.422
Age	2012-01-01	61-70	718.492	8490	61	549.56	922.949
Age	2013-01-01	61-70	846.297	8035	68	657.154	1072.9
Age	2014-01-01	61-70	937.734	7998	75	737.56	1175.47
Age	2015-01-01	61-70	1050.09	8285	87	841.055	1295.3
Age	2016-01-01	61-70	953.095	9338	89	765.392	1172.88
Age	2017-01-01	61-70	953.815	9960	95	771.674	1166
Age	2018-01-01	61-70	1055.46	10422	110	867.442	1272.12
Age	2019-01-01	61-70	1064.31	10993	117	880.201	1275.56
Age	2020-01-01	61-70	1202.37	10812	130	1004.56	1427.72
Age	2021-01-01	61-70	1275.44	10663	136	1070.08	1508.71
